# Supplementary material for: Studies on Candidate Genes Related to Flowering Time in a Multiparent Population of Maize Derived from Tropical and Temperate Germplasm
Source: Plants (Basel). 2024 Apr 5;13(7):1032. doi: 10.3390/plants13071032 (PMC11013272; doi:10.3390/plants13071032)
Supplement: Supplementary file 1 [file plants-13-01032-s001.zip › Table S1.xlsx]

## Sheet: ASI-BLUP
Chr	POS	peak_value
1	173390535	6.17502
1	185064484	5.24934
1	185064486	5.80128
1	277642764	6.54187
1	302667529	5.48136
1	302667561	5.15723
7	57502440	5.47275
8	102631452	5.88975
9	122134890	5.70641
10	106325680	5.58222
10	106325746	5.53649
10	106325756	5.38218
10	106325830	5.23335
10	106325840	5.40233
10	106325852	5.35525

## Sheet: ASI-YS21
Chr	POS	peak_value
2	44070307	5.06388
2	130960678	5.31715
3	46932640	5.96403
3	46932659	5.30293
3	46932718	5.62485
3	46932741	5.4207
6	84480941	5.61334
6	163414919	6.10668
6	163414932	6.1631
6	163415091	5.50914
8	5082682	5.57789
8	5082694	5.47413
8	5082756	5.37232
8	5082848	5.55502
8	5082856	5.46689
8	5086044	5.41133
8	5086050	5.09064
10	96818959	5.20733

## Sheet: ASI-YS22
Chr	POS	peak_value
2	244250138	13.5098
4	3617395	6.27257
4	117368916	8.04993
6	67668978	5.25019
6	67668999	5.53659
6	67669005	5.05687
8	75627417	5.3863
8	75627442	5.43555
8	75627474	5.01651
9	84719213	5.04535

## Sheet: ASI-JH21
Chr	POS	peak_value
1	29154785	5.73104
1	29154855	5.2479
1	29154856	5.22414
1	29154885	5.21634
1	29154886	5.24706
1	29488503	5.2082
1	31490746	5.73738
1	31490859	5.69742
1	31490885	5.67363
1	31490903	5.69742
1	31490937	5.6932
1	31507564	6.34401
1	31507749	6.35541
1	31508198	6.08926
1	31552233	6.31469
1	31552237	6.14224
1	31552240	6.14296
1	31552241	6.15093
1	31552246	6.44231
1	31552247	6.12069
1	31552261	6.14476
1	31552262	6.14766
1	31552282	6.14476
1	31552349	6.12041
1	31552351	6.09668
1	31552359	6.09433
1	31854568	6.12766
1	31854641	5.89444
1	31865131	5.96456
1	31865152	5.80736
1	31865283	5.74924
1	31883584	5.15367
1	31887350	5.146
1	31893179	7.39858
1	31902640	5.68528
1	31902704	5.78694
1	31910608	5.49143
1	31955832	5.53044
1	31955872	5.22124
1	31955900	5.28444
1	31955936	5.16035
1	31955957	5.16528
1	31956041	5.21726
1	32024722	6.6454
1	35817595	6.55542
1	35968346	5.58275
1	38181011	8.60301
1	38242312	6.22604
1	38242474	5.57034
1	38749334	6.35229
1	38749347	6.39785
1	38802696	5.17361
1	38897121	7.76527
1	38897124	7.79079
1	38897128	5.68648
1	38897205	7.50442
1	38897259	5.50708
1	38897297	8.39439
1	38897324	8.69134
1	38897336	5.97322
1	38897383	8.71169
1	38975072	5.00486
1	40878050	10.8372
1	40878087	10.8047
1	41850681	6.75819
1	41930503	5.06197
1	41937080	7.9936
1	41937153	7.21374
1	41937252	8.30833
1	41937274	7.84321
1	42062153	6.00619
1	42062189	6.00619
1	42062245	6.43677
1	42062291	6.36844
1	42062305	6.82656
1	42062326	5.88097
1	42062386	6.00946
1	42220779	6.00336
1	55061239	6.11025
1	55061426	5.793
1	55061453	5.81879
1	55061454	5.80083
1	55061455	5.79454
1	59728109	6.52572
1	63456622	5.21709
1	112626821	5.41419
1	201741814	6.31234
1	222678692	5.63702
1	269997194	5.11291
1	269997213	6.2517
1	269997286	7.49043
1	269997376	5.80324
1	269997394	6.15365
2	1435218	5.85086
2	9788939	6.50844
2	10318491	7.497
2	10318580	7.47578
2	13301029	5.67213
2	73230979	5.99525
2	73231025	6.03504
2	84541701	5.33508
2	106698588	6.57905
2	106698750	6.53668
2	106698853	6.45101
2	123610181	5.84842
2	123610353	5.85317
2	123610403	5.10035
2	123610440	5.10035
2	128470110	5.90169
2	128470326	5.66907
2	130304740	5.20692
2	154062005	5.28916
2	155625941	5.36087
2	155625976	5.42933
2	155626198	5.42261
2	156389263	7.38871
2	156389295	7.26528
2	160133899	5.75297
2	161676752	8.46176
2	161676905	8.57093
2	168971520	5.29061
2	168971703	5.68283
2	172152295	6.07924
2	172847885	7.23032
2	173050523	5.61397
2	179075163	5.44315
2	199418039	6.0144
2	199418050	6.24925
2	211151762	5.39724
3	192280	5.4384
3	3615433	5.76573
3	3615523	6.21225
3	4835407	8.60203
3	22964477	8.54154
3	56955365	5.3785
3	68094110	5.41611
3	169302179	5.56931
3	169302191	5.58345
3	169302199	6.08972
3	169408158	5.26342
3	169461088	5.26022
3	169461184	5.10954
3	170251946	5.72856
3	170251974	5.72856
3	170252098	5.72856
3	170252119	5.72856
3	171563599	5.38021
3	171563610	5.12875
3	188885363	5.7022
3	202919277	5.11747
3	202919387	5.03438
3	203491473	5.70503
3	208585818	6.04129
3	208585850	5.86592
3	208585854	5.89299
3	208585857	5.92916
3	209559670	5.27908
3	210532854	5.93107
3	212216755	5.96026
3	225373784	6.14838
3	225829762	5.03499
3	228239928	5.05749
4	15308301	8.09345
4	39213913	7.48471
4	72474927	6.55207
4	92414357	7.63772
4	93761951	6.18952
4	149086482	5.00856
4	149920565	5.48592
4	159114840	6.09146
4	224696118	5.74304
4	224696189	5.29557
5	78290115	5.35771
5	78290131	5.33213
5	110562137	6.40006
5	110562153	5.02105
5	110562154	5.38768
5	110562158	6.37155
5	168974160	5.44389
6	115601116	5.20499
6	115601123	5.15504
6	149010239	5.21913
6	161435991	5.59533
7	9862489	6.5065
7	11772241	6.18039
7	11772253	6.17936
7	68704582	6.2319
7	68704669	5.57098
7	130095140	5.99451
8	19375073	5.07234
8	45061960	5.05371
8	48652954	5.06636
8	57054999	6.52981
8	57055020	6.54442
8	57055232	6.52739
8	102631452	6.47412
8	116196729	5.82442
8	116409659	5.46913
8	120080519	6.13407
8	156077344	5.31201
8	157520240	6.0767
8	157520342	6.36078
9	30085985	5.3273
9	31941196	5.18285
9	35436133	9.65359
9	35436155	9.9032
9	35436182	9.6213
9	120962323	6.27503
9	131674721	5.26288
9	131674803	5.30589
9	131674817	5.43147
9	131674837	5.3049
10	6079062	5.04846
10	107104003	5.84707
10	107104238	5.03184
10	128570619	5.06365

## Sheet: DTA-BLUP
Chr	POS	peak_value
1	129236499	5.05293
1	221005259	6.70092
1	221005275	5.47392
1	221005300	5.63087
4	3201771	5.26646
4	3201832	5.26938
4	5226780	5.71042
4	5226788	5.66285
4	5226817	5.84364
4	5226819	5.86166
4	7840380	5.0374
5	168726679	5.09316
5	168726825	5.21807
5	168726826	5.14779
7	16667453	5.58003
7	16667489	5.59965
7	16667641	5.43601
7	16667659	5.50513
8	148062238	5.6516
8	148062269	5.51708
10	35752799	5.22072
10	122736423	5.29017
10	122736439	5.25124
10	122736625	5.23057
10	122736662	5.28425
10	122736675	5.16612
10	122736697	5.18849
10	125344934	5.09988
10	129854236	5.50301
10	129854240	6.09207
10	130038096	5.28617
10	130038106	5.2723
10	147473829	5.04297

## Sheet: DTA-YS21
Chr	POS	peak_value
1	221492360	5.2341
1	221492400	5.53042
1	221492401	5.77381
2	241534550	5.33228
3	57086005	5.79957
3	57086035	5.62436
3	57086051	5.55743
3	57086154	5.4897
3	57086181	5.19159
3	57086199	5.35137
3	57086214	5.40174
3	201584933	5.73556
3	201584957	6.28
3	201585031	5.53746
3	219423582	5.46278
4	145772076	5.58191
6	91245461	5.58539
7	101189895	5.03249
7	101189906	5.05767
7	101189944	5.35594
7	101189957	5.25183
7	101189968	5.4516
9	119900525	6.40016
9	158095245	5.05127

## Sheet: DTA-YS22
Chr	POS	peak_value
1	221005259	5.49487
3	109872730	5.35335
3	109872733	5.35174
4	3201832	6.04957
4	166612589	5.05812
5	168726679	5.01246
7	153089151	6.34297
8	54512005	5.04481
8	148062269	5.78346
9	57044077	5.08675
10	35201025	5.05342
10	35752799	6.84082

## Sheet: DTA-JH21
Chr	POS	peak_value
1	30787909	5.72873
1	167631995	5.33189
1	247445109	6.74995
1	247445120	6.90014
1	247445121	6.83064
1	247445145	6.79839
1	247445188	6.66055
2	34617900	5.09265
2	34617902	5.09265
2	34617933	5.16619
2	34617937	5.10306
2	52392873	6.34425
2	63806659	6.0352
2	103730372	5.14869
2	129610614	5.34387
2	129610831	5.26862
2	156169208	6.24461
2	156169218	6.11531
2	156169225	6.39966
2	156169236	6.24461
2	156169238	6.26482
2	156169241	6.24461
3	41352568	5.49151
3	41401109	5.15814
3	60118609	5.00726
3	60118626	5.04273
3	60190092	10.6441
3	60268021	5.66779
3	60268037	5.97074
3	103984684	6.79658
3	219917801	6.11564
3	220494416	5.25368
3	220848496	6.46271
4	3201771	5.43253
5	10859325	5.01785
5	41431211	5.04823
5	123625121	5.60095
6	68947001	5.53832
6	68947007	5.69211
6	68947014	5.83948
6	68947025	5.54863
6	68947063	5.56598
6	146805846	5.26908
7	49344162	5.00903
7	97227532	5.01812
7	97884135	5.41553
7	97884189	5.43088
7	117255417	5.24888
7	117255479	5.03242
8	7166606	5.24318
8	7166660	5.0052
8	8858144	5.31594
8	14188275	6.00242
8	14601659	6.4714
8	48855308	5.6724
9	11898098	5.5263
9	11898133	5.67008
9	11898144	5.5836
9	30085985	6.01135
10	60754943	5.24371
10	106325840	5.00532

## Sheet: DTS-BLUP
Chr	POS	peak_value
1	62121077	5.02875
1	86644521	5.09879
1	86644527	5.09879
1	89204609	5.51574
1	108159456	5.86697
1	114417773	5.49792
1	178671222	5.05505
1	178671225	5.00048
1	178671253	5.48361
1	194764944	6.3583
1	202889309	5.74387
1	208475463	5.50471
1	209348746	5.26212
1	220185040	5.6462
1	281968384	5.23665
2	61512878	5.58619
2	61512905	5.70708
2	61512911	5.60237
2	61512930	5.49317
2	135059481	5.00177
2	135059541	5.15067
3	220494416	5.04217
3	222834804	5.13947
4	95285037	5.2198
4	95285114	5.65007
5	280324	6.43758
6	100677828	6.44812
6	152696895	5.33757
7	16667453	5.2859
7	16667489	5.34272
7	16667641	5.86389
7	16667659	5.97752
7	98411486	5.08818
7	100466166	5.47871
7	101189906	5.03449
10	35345531	5.11116
10	35345535	5.05718
10	35415201	5.66312
10	35415203	5.6152
10	35415260	5.47038
10	35415335	5.6267
10	35752799	5.65172
10	50562301	6.09063
10	50562407	5.06815
10	71041551	5.13661
10	76648118	5.40215
10	124381799	6.04798
10	124381867	5.53674
10	124381904	5.58771
10	125344934	5.34702
10	127123127	5.16039
10	127123189	5.06853
10	129579223	5.26347
10	129854236	5.36438
10	129854240	5.79706
10	130038096	5.12893
10	130038106	5.04481

## Sheet: DTS-YS21
Chr	POS	peak_value
1	155798766	5.20933
1	277602269	5.36583
5	36897602	5.11662
5	36897699	5.90577
5	36897744	5.76485
5	39067950	5.57452
5	39068102	5.96025
5	39068132	5.95046
5	39163529	5.81395
5	39163531	6.00068
5	39397964	5.13617
5	42475257	5.10882
5	42735108	5.04112
7	40774153	5.20394
7	101189944	5.16904
7	101189957	5.20474
7	101189968	5.11318
7	110707800	5.00622
8	151192697	5.07441

[truncated: 2 more sheets: DTS-YS22, DTS-JH21]
