# Supplementary material for: Studies on Candidate Genes Related to Flowering Time in a Multiparent Population of Maize Derived from Tropical and Temperate Germplasm
Source: Plants (Basel). 2024 Apr 5;13(7):1032. doi: 10.3390/plants13071032 (PMC11013272; doi:10.3390/plants13071032)
Supplement: Supplementary file 1 [file plants-13-01032-s001.zip › Table S2.xlsx]

## Sheet: Sheet2
Environment/Traits	Gene ID	Chr	start	end
JH21-DTA、JH21-DTS	Zm00001d008602	8	14167587	14170217
	Zm00001d014338	5	41448867	41449913
	Zm00001d028325	1	30793737	30799897
	Zm00001d040400	3	41337801	41339620
JH21-DTS、JH21-ASI	Zm00001d010545	8	120067262	120068632
	Zm00001d010546	8	120069723	120087832
	Zm00001d028295	1	29497242	29504081
	Zm00001d028348	1	31548999	31551114
	Zm00001d028349	1	31555841	31557666
	Zm00001d028358	1	31888102	31908777
	Zm00001d033663	1	269976126	269979718
	Zm00001d033664	1	269979987	269984243
	Zm00001d033665	1	269986885	269988368
	Zm00001d033666	1	269989007	269992773
BLUP-DTA、BLUP-DTS	Zm00001d019100	7	16651548	16654382
	Zm00001d025660	10	125342471	125344978
	Zm00001d025661	10	125345461	125347269
	Zm00001d025662	10	125362790	125363050
	Zm00001d025663	10	125363945	125369623
	Zm00001d025795	10	129817569	129851935
	Zm00001d025797	10	129855497	129872386
	Zm00001d025801	10	130013516	130019645
YS22-DTA、YS22-DTS	Zm00001d021470	1	153075349	153079559
	Zm00001d051680	4	166593637	166595477
	Zm00001d051681	4	166604240	166605598
	Zm00001d051682	4	166606260	166610196
JH21-DTA、BLUP-DTS	Zm00001d044146	3	220480167	220482238
	Zm00001d044147	3	220486447	220488730
	Zm00001d044148	3	220492814	220493842
	Zm00001d044149	3	220503434	220508820
JH21-ASI、BLUP-ASI	Zm00001d010166	8	102646582	102647800
JH21-DTA、BLUP-ASI	Zm00001d025141	10	106318787	106321238
YS21-DTA、YS21-DTA、BLUP-DTS	Zm00001d020228	7	101174606	101177305
	Zm00001d020229	7	101183127	101183962
YS22-DTA、YS22-DTS、JH21-DTA、BLUP-DTA	Zm00001d048680	4	3197914	3204309
