# Supplementary material for: Studies on Candidate Genes Related to Flowering Time in a Multiparent Population of Maize Derived from Tropical and Temperate Germplasm
Source: Plants (Basel). 2024 Apr 5;13(7):1032. doi: 10.3390/plants13071032 (PMC11013272; doi:10.3390/plants13071032)
Supplement: Supplementary file 1 [file plants-13-01032-s001.zip › Table S3.xlsx]

## Sheet: 育种值
sample	DTA	DTS	ASI
11-1	1.27241	2.2614	0.023749
11-270	2.98221	3.11258	-0.0258541
11-213	2.59655	3.39631	-0.0258541
11-149	2.57166	2.40326	-0.0258541
11-81	2.47617	2.63518	-0.0531146
11-73	2.3558	2.75941	-0.0205837
11-294	2.16111	2.82885	0.0402834
11-265	2.16111	2.2614	-0.0258541
11-275	2.02426	2.11953	-0.0258541
11-271	1.75056	-0.108265	0.000369831
11-182	1.63354	1.64126	-0.0693801
11-117	1.63354	1.7655	-0.0531146
11-179	1.61371	1.97767	0.00721466
11-281	1.61371	1.83581	-0.00931973
11-54	1.55129	3.68004	-0.0423885
11-286	1.47686	1.69394	-0.00931973
11-284	1.47686	-0.438898	-0.0164425
11-161	1.39279	1.26855	-0.0531146
11-158	1.39279	2.63518	0.0932744
11-227	1.39279	1.7655	-0.0205837
11-34	1.27241	1.7655	-0.0043183
11-21	1.15203	1.7655	0.0119471
11-210	1.15203	0.559031	-0.0258541
11-296	1.06631	1.55208	0.023749
11-57	0.929464	0.842759	-0.0423885
11-259	0.929464	1.12649	-0.0258541
11-133	0.91128	0.274636	0.044478
11-175	0.91128	1.26855	-0.0205837
11-79	0.91128	1.26855	-0.0205837
11-276	0.792614	0.842759	-0.0258541
11-269	0.792614	1.55208	0.0568178
11-137	0.790904	1.51703	0.0282126
11-39	0.670527	0.398875	-0.0368492
11-192	0.670527	-0.150289	-0.0589229
11-279	0.655764	-0.575881	0.023749
11-159	0.563994	0.594396	-0.0258541
11-232	0.550151	-0.150289	0.0733522
11-46	0.550151	0.150397	-0.0531146
11-92	0.550151	0.274636	-0.0693801
11-193	0.518915	1.41021	0.0733522
11-86	0.429775	0.647353	-0.0368492
11-300	0.382065	0.700895	0.00721466
11-249	0.382065	0.133439	-0.0589229
11-298	0.382065	0.559031	-0.00931973
11-261	0.354287	0.387684	0.000369831
11-6	0.309398	0.150397	-0.0531146
11-50	0.309398	1.26855	0.0607435
11-96	0.309398	0.150397	-0.0205837
11-32	0.309398	1.26855	0.0607435
11-240	0.309398	1.26855	0.0607435
11-226	0.309398	1.64126	0.10954
11-67	0.309398	0.0261581	-0.101911
11-47	0.309398	0.771592	-0.0043183
11-127	0.309398	0.842759	-0.0589229
11-239	0.245215	0.842759	0.0402834
11-75	0.189022	0.274636	-0.0531146
11-129	0.189022	0.523114	-0.0205837
11-132	0.189022	0.150397	-0.0693801
11-230	0.0686455	0.523114	-0.0043183
11-23	0.0686455	-0.346559	-0.0531146
11-225	0.0686455	1.02007	0.0607435
11-218	0.0686455	0.150397	-0.0531146
11-212	0.0686455	-0.22232	-0.0693801
11-206	-0.0517309	0.150397	0.0607435
11-5	-0.0517309	0.559031	0.00721466
11-238	-0.0517309	-0.292153	-0.00931973
11-102	-0.0517309	-0.575881	-0.0423885
11-66	-0.0517309	1.02007	0.0770089
11-29	-0.0517309	0.417167	-0.0258541
11-58	-0.0517309	-0.470798	-0.0531146
11-278	-0.165335	-0.575881	-0.0754573
11-268	-0.165335	-0.00842491	-0.00931973
11-195	-0.165335	-0.00842491	0.023749
11-254	-0.165335	0.133439	0.00721466
11-55	-0.172107	0.150397	-0.0205837
11-272	-0.279901	-0.108265	0.0171822
11-80	-0.292484	0.150397	-0.0043183
11-63	-0.292484	0.647353	0.0607435
11-219	-0.292484	-0.346559	-0.0693801
11-144	-0.292484	-0.00842491	0.00721466
11-33	-0.292484	-0.595037	-0.101911
11-295	-0.292484	-0.717745	-0.0423885
11-277	-0.292484	1.02007	0.10954
11-217	-0.292484	0.398875	0.0282126
11-153	-0.292484	-0.22232	-0.0531146
11-274	-0.302184	0.559031	0.0733522
11-260	-0.302184	-0.292153	-0.0258541
11-142	-0.302184	0.417167	0.0568178
11-237	-0.364613	0.548367	0.0282126
11-82	-0.41286	-0.0980808	0.0119471
11-49	-0.41286	0.274636	0.0282126
11-45	-0.41286	0.398875	0.044478
11-204	-0.41286	-0.150289	-0.0258541
11-203	-0.41286	-0.00842491	0.023749
11-107	-0.41286	-0.717745	-0.0423885
11-173	-0.41286	-0.470798	0.0282126
11-282	-0.438448	-0.108265	0.0339946
11-263	-0.439034	-0.717745	-0.0589229
11-78	-0.533236	-1.2852	-0.0589229
11-68	-0.533236	-0.292153	-0.0258541
11-24	-0.533236	-0.22232	-0.0205837
11-235	-0.533236	-0.719275	-0.0856455
11-299	-0.575884	-0.575881	-0.0258541
11-290	-0.575884	-0.434017	-0.00931973
11-257	-0.575884	-0.717745	-0.0423885
11-288	-0.596995	0.984623	0.000369831
11-262	-0.596995	-0.769531	-0.0164425
11-64	-0.653613	0.647353	0.10954
11-43	-0.653613	-0.595037	-0.0531146
11-121	-0.653613	-0.595037	-0.0531146
11-116	-0.653613	-0.470798	-0.0368492
11-93	-0.653613	-0.00842491	0.023749
11-38	-0.682472	-0.622068	-0.027775
11-71	-0.712734	-0.859609	-0.0423885
11-280	-0.712734	-0.575881	-0.00931973
11-7	-0.773989	-0.0980808	0.0282126
11-287	-0.773989	0.274636	0.0770089
11-25	-0.773989	-1.09199	-0.101911
11-224	-0.773989	-0.346559	0.0282126
11-223	-0.773989	-0.719275	-0.0531146
11-167	-0.773989	-0.00842491	-0.0589229
11-297	-0.849584	-1.00147	-0.0423885
11-293	-0.849584	-0.434017	0.023749
11-247	-0.849584	-1.14334	-0.0589229
11-157	-0.849584	-1.00147	-0.0423885
11-13	-0.849584	-1.2852	-0.0423885
11-119	-0.894365	-0.595037	-0.0205837
11-98	-0.894365	-0.843514	-0.0531146
11-126	-0.894365	-0.595037	-0.0205837
11-31	-0.894365	0.150397	0.0770089
11-145	-0.894365	-0.575881	-0.0258541
11-11	-0.894365	-0.595037	-0.0205837
11-22	-0.894365	0.275303	-0.00931973
11-3	-0.986434	-0.859609	-0.00931973
11-228	-1.01474	-1.00147	-0.0589229
11-87	-1.01474	-0.967753	-0.0531146
11-221	-1.01474	-0.595037	-0.0043183
11-20	-1.01474	-1.34047	-0.101911
11-222	-1.01474	-0.843514	-0.0043183
11-15	-1.01474	-1.46471	-0.0205837
11-246	-1.12328	-1.14334	-0.0258541
11-196	-1.12328	-0.150289	-0.00984624
11-94	-1.13512	-0.859609	-0.0589229
11-41	-1.13512	-0.843514	-0.0205837
11-17	-1.13512	0.133439	0.0402834
11-123	-1.13512	-0.595037	0.0119471
11-100	-1.13512	-0.719275	-0.0043183
11-99	-1.25549	-0.346559	0.0607435
11-97	-1.25549	-0.00842491	0.0568178
11-85	-1.25549	-0.967753	-0.0205837
11-135	-1.25549	-0.843514	-0.0043183
11-205	-1.26013	-1.2852	-0.0258541
11-143	-1.32256	2.11953	-0.0258541
11-76	-1.37587	-1.34047	-0.0531146
11-74	-1.37587	-1.21623	-0.0043183
11-51	-1.37587	-0.346559	0.0770089
11-174	-1.37587	-1.34047	-0.0205837
11-122	-1.37587	-1.21623	-0.0368492
11-251	-1.39698	-1.2852	-0.00931973
11-83	-1.49625	-1.21623	-0.0205837
11-88	-1.49625	-1.34047	-0.0368492
11-236	-1.49625	-1.46471	-0.0531146
11-168	-1.49625	-1.34047	-0.0368492
11-252	-1.54828	-1.4308	0.0171822
1-22	-1.61662	-2.33438	-0.0531146
11-128	-1.61662	-0.967753	0.0282126
11-89	-1.61662	-0.346559	0.10954
11-187	-1.61662	-1.71319	0.0607435
11-16	-1.67068	-0.575881	0.106421
11-105	-1.737	-1.46471	-0.0205837
11-154	-1.85738	-0.717745	0.00721466
11-72	-1.85738	0.398875	0.239663
11-42	-1.85738	-1.46471	-0.0043183
11-19	-1.85738	-1.34047	0.0119471
11-188	-1.85738	-1.46471	-0.0043183
11-4	-1.94438	-2.13638	-0.0423885
11-52	-1.97775	-1.09199	0.0607435
11-244	-1.97775	-1.09199	0.0607435
11-113	-2.09813	-1.46471	0.0282126
11-65	-2.09813	-2.21014	-0.0693801
11-177	-2.09813	-1.71319	-0.0043183
11-178	-2.21851	-0.717745	0.0568178
11-184	-2.49178	-1.2852	0.122955
11-26	-2.57963	-1.85266	-0.0258541
11-44	-2.70001	-2.70384	-0.0423885
11-180	-2.70001	-0.870273	0.0607435
11-131	-2.70001	-2.7071	-0.0205837
11-234	-2.82039	-2.95558	-0.0368492
11-22	0.790904	-0.22232	-0.0043183
22-100	3.28617	3.77571	0.00529374
22-101	-0.653613	-1.21623	-0.0693801
22-104	-1.26013	-1.56893	-0.0531146
22-106	-1.97775	-2.27825	0.0733522
22-107	0.655764	0.559031	-0.0423885
22-108	-0.773989	0.150397	0.0607435
22-109	-1.25549	-1.46471	-0.0856455
11-22	0.790904	-0.22232	-0.0043183
22-110	3.43918	4.37452	0.044478
22-111	3.55956	2.96005	0.10954
22-113	0.0686455	1.26855	0.0932744
22-116	0.550151	-0.346559	0.044478
22-117	-0.292484	0.274636	0.10954
22-118	0.0686455	0.398875	-0.0205837
22-119	-0.41286	-0.22232	-0.0368492
12-22	2.71693	2.51094	-0.0368492
22-120	-0.0517309	0.274636	-0.0205837
22-121	0.670527	0.771592	-0.0531146
22-122	-0.712734	0.842759	0.0171822
22-123	-0.894365	-0.346559	0.0119471
22-124	1.03166	0.771592	-0.0693801
22-125	2.95768	1.64126	0.023749
22-126	1.15203	1.14431	-0.0693801
22-127	-0.773989	-1.09199	-0.0693801
22-128	0.91128	2.63518	0.023749
22-129	4.28182	3.25445	-0.0258541
22-13	-1.39698	-0.292153	0.106421
22-131	2.23542	0.771592	-0.0423885
22-133	-0.653613	-0.719275	-0.0693801
22-134	1.51316	3.00789	-0.00931973
22-136	-1.49625	-1.83743	-0.0368492
22-138	1.55129	2.81819	0.0607435
22-139	4.16144	3.87756	-0.0531146
22-14	1.75056	2.54513	0.0568178
22-142	1.15203	0.984623	0.023749
22-143	-0.0517309	-0.719275	0.0119471
22-144	-0.172107	-1.56893	-0.0589229
22-145	1.63354	0.700895	-0.0423885
22-146	-2.82039	-2.21014	-0.0531146
22-147	-0.773989	-0.22232	0.0119471
22-148	-1.12328	-2.13638	-0.00931973
22-15	2.43481	2.2614	0.00721466
22-151	-0.0284848	0.417167	0.023749
22-153	0.245215	0.559031	-0.0205837
22-157	1.39279	1.51703	-0.0531146
22-16	0.91128	2.51094	-0.0112406
22-160	-0.0517309	-2.42011	-0.0589229
22-161	0.189022	-1.56893	0.00721466
22-164	-2.21808	-1.2852	0.0898866
22-166	0.790904	-1.00147	-0.0423885
22-167	-1.53383	-1.99452	-0.0423885
22-168	-0.986434	-0.00842491	0.0898866
22-169	0.91128	-1.2852	-0.0258541
22-17	-1.12328	-0.434017	0.0568178
22-171	0.670527	-0.859609	-0.00931973
22-172	-0.0284848	0.133439	-0.00931973
22-175	-0.773989	-0.470798	-0.0205837
22-176	-2.21808	-1.71079	0.0402834
22-178	-0.712734	0.275303	0.0898866
22-18	-1.94438	-2.13638	-0.0423885
22-180	-0.849584	-1.99452	0.00721466
22-181	0.189022	1.39279	0.0932744
22-182	-0.986434	0.842759	0.189093
22-183	-0.0517309	0.274636	-0.0205837
22-184	-0.986434	0.133439	0.106421
22-186	-0.302184	0.417167	0.0568178
22-187	-3.03918	-3.12943	0.00721466
22-188	0.382065	0.700895	0.00721466
22-189	1.63354	-0.00842491	-0.0423885
22-19	-1.26013	-1.85266	-0.0589229
22-190	-1.12328	-0.575881	0.0402834
2-22	-0.894365	-1.71079	0.00721466
22-20	-0.575884	-0.150289	0.023749
22-206	0.670527	0.771592	0.13949
22-21	1.51316	2.01398	-0.0043183
22-211	0.550151	0.559031	0.0339946
22-217	0.245215	1.26835	0.00696613
22-218	0.670527	1.39279	0.0282126
22-219	-0.755542	-0.769531	0.000369831
22-22	0.550151	1.88974	-0.0443094
22-221	-0.302184	-0.292153	-0.0258541
22-223	0.91128	-0.00842491	0.0568178
22-224	0.91128	-0.22232	-0.0258541
22-225	-0.849584	-1.2852	-0.0754573
22-227	-1.85738	-2.70384	-0.0423885
22-228	-0.986434	-0.575881	0.023749
22-229	1.27759	0.759713	0.10784
22-231	0.0883534	0.759713	0.0898866
22-232	1.63354	2.3867	0.0282126
22-233	-0.0701936	1.09035	0.091028
22-234	0.189022	1.55208	0.10784
22-235	-0.986434	0.984623	0.124653
22-236	0.91128	1.64126	0.0932744
22-237	2.23542	0.559031	-0.0258541
22-238	0.91128	1.02007	-0.0531146
22-239	0.91128	-1.14334	-0.0423885
22-241	1.15203	1.7655	0.10954
22-242	0.670527	0.133439	0.106421
22-244	-0.172107	0.647353	0.044478
22-25	-0.0517309	0.133439	0.0898866
22-26	0.429775	0.133439	0.0237785
22-28	3.07805	3.13213	-0.0368492
22-29	0.550151	-1.34047	0.10954
3-22	-1.61662	-1.21623	-0.0043183
22-30	1.99467	2.88365	0.044478
22-31	0.309398	1.51703	0.0932744
22-32	1.15203	1.39279	-0.0368492
22-33	3.92069	4.12604	0.0119471
22-34	3.19843	4.12604	0.10954
22-35	1.03166	2.26246	0.0932744
22-36	3.07805	0.842759	0.0568178
22-37	3.07805	2.63518	0.158336
22-38	-2.76548	-2.42011	0.023749
22-39	-0.292484	-1.14334	-0.0423885
22-40	-0.712734	-0.859609	-0.0423885
22-44	-0.653613	-0.434017	0.0568178
22-46	2.11504	2.2614	-0.0423885
22-51	0.429775	-1.14334	-0.00931973
22-52	0.790904	2.01398	0.0932744
22-53	2.50923	3.10192	0.044478
22-56	3.55956	3.25445	0.0733522
22-57	0.309398	0.895831	0.0119471
22-58	-1.737	0.0261581	0.00721466
22-59	1.75391	-0.292153	-0.0589229
22-60	1.39279	-0.00842491	0.0568178
22-63	1.63354	0.133439	-0.0258541
22-65	0.792614	0.559031	-0.0258541
22-66	1.51316	1.7655	-0.0368492
22-67	-1.49625	-0.22232	-0.0589229
22-68	0.382065	0.842759	0.023749
22-69	-1.53383	-1.56893	-0.0258541
7-22	1.99467	0.700895	-0.00931973
22-70	-1.39698	-1.99452	-0.0258541
22-71	-0.533236	1.51703	0.023749
22-72	-0.292484	-0.859609	0.023749
22-74	1.20316	1.83581	0.0402834
22-75	1.27241	1.26855	0.190867
22-76	1.87429	1.14431	0.0568178
22-77	1.51316	2.51094	0.0607435
22-78	3.31881	2.54513	0.023749
22-79	0.429775	2.26246	0.174602
22-80	2.47617	4.12604	0.0944529
22-81	0.189022	1.14431	0.0607435
22-82	-0.894365	-0.719275	-0.0368492
22-83	0.91128	1.02007	-0.0531146
22-84	1.39279	1.39279	-0.0693801
22-87	0.189022	0.647353	-0.0043183
22-88	-0.712734	-0.717745	-0.0258541
22-89	-0.533236	0.771592	0.10954
9-22	-2.21808	-2.56198	-0.0589229
22-90	2.3558	1.02007	-0.0589229
22-95	0.309398	1.39279	0.0770089
22-96	-0.653613	-0.470798	-0.0043183
22-97	0.189022	0.150397	-0.0368492
22-98	1.27241	2.88365	0.0613841
22-99	-0.41286	-0.22232	-0.0368492
3-1	-1.85738	-1.96166	-0.0043183
3-10	-1.01474	-0.346559	0.0282126
3-102	0.550151	0.150397	-0.0531146
3-103	-1.97775	-2.45862	-0.0205837
3-104	-2.82039	-2.21014	0.011781
3-106	-0.533236	-0.859609	-0.0423885
3-107	-1.01474	-2.27825	-0.0423885
3-108	-0.653613	-0.0980808	0.10954
3-109	-1.61662	-1.34047	-0.0205837
3-11	0.550151	1.26855	0.0282126
3-110	0.429775	-1.14334	0.0568178
3-111	-1.13512	-1.46471	-0.0368492
3-112	-0.653613	-0.967753	-0.0043183
3-116	-1.49625	-1.83743	-0.0368492
3-117	-0.533236	-1.99452	-0.00931973
3-118	-0.849584	-1.56893	-0.0423885
3-119	-2.09813	-2.58286	-0.0531146
3-12	1.39279	0.647353	0.0607435
3-120	0.189022	-0.434017	0.0402834
3-121	0.429775	0.274636	-0.0531146
3-122	-2.45926	-2.7071	-0.0856455
3-123	-0.41286	-1.71079	-0.0754573
3-124	-0.165335	-0.575881	-0.0754573
3-125	1.27241	1.02007	-0.0368492
3-128	1.27241	1.51703	-0.0368492
3-129	0.429775	-0.346559	-0.0368492
3-13	-0.41286	-1.42706	0.00721466
3-132	1.15203	-0.346559	-0.0112406
3-133	0.91128	-0.346559	-0.0112406
3-134	1.75056	0.275303	0.0568178
3-135	-0.0284848	-0.150289	-0.0423885
3-136	0.91128	0.647353	0.0282126
3-139	0.549177	0.274636	-0.027775
3-140	-1.39698	-1.99452	-0.0589229
3-143	1.63354	0.559031	0.122955
3-144	-0.773989	0.0261581	0.0770089
3-146	1.27241	0.398875	0.0119471
3-147	1.39279	1.26855	-0.0856455
3-148	0.275477	0.654708	0.00529374
3-15	1.03166	0.133439	0.0733522
3-151	1.63354	0.523114	0.0119471
3-156	-0.292484	-0.22232	-0.0531146
3-157	-1.01474	-0.346559	0.0282126
3-16	-1.13512	-0.575881	0.00721466
3-160	1.99467	1.39279	-0.0531146
3-161	1.14074	0.42908	-0.00931973
3-163	1.63354	1.41021	-0.0423885
3-164	-0.638313	-0.160953	-0.0368492
3-165	0.245215	0.275303	-0.0258541
3-166	-1.737	-0.967753	0.023749
3-169	0.550151	0.398875	-0.0205837
3-17	-0.172107	-0.22232	-0.0368492
3-172	-1.25549	-1.83743	-0.0368492
3-174	-0.653613	-0.595037	-0.0531146
3-176	1.75056	1.55208	0.00721466
3-179	0.563994	0.0984473	-0.00984624
3-18	-0.533236	-0.843514	-0.0043183
3-180	0.0686455	-0.0980808	-0.0856455
3-183	1.34001	0.842759	0.00721466
3-184	-1.37587	-0.719275	0.0282126
3-185	0.655764	-0.150289	0.00721466
3-186	-0.172107	0.150397	0.0770089
3-188	-0.41286	0.398875	0.044478
3-19	0.790904	-0.22232	0.0282126
3-190	1.15203	1.02007	0.0119471
3-191	1.03166	0.895831	-0.0205837
3-192	0.0686455	0.150397	-0.0531146
3-193	0.309398	0.0261581	-0.0043183
3-194	-0.439034	-0.717745	-0.0589229
3-195	1.51316	1.14431	-0.0531146
3-196	1.06631	0.417167	-0.0043183
3-197	0.670527	0.895831	-0.0043183
3-198	1.15203	0.417167	-0.0258541
3-200	1.27241	0.771592	-0.0693801
3-201	0.309398	0.398875	-0.0531146
3-209	1.03166	1.02007	0.0282126
3-21	-0.292484	-0.0980808	-0.0368492
3-210	1.03166	0.771592	-0.0368492
3-211	0.790904	0.523114	-0.0368492
3-212	0.429775	0.895831	0.158336
3-213	1.15203	0.0261581	0.0119471
3-214	1.15203	1.39279	-0.0043183
3-215	-0.292484	-0.346559	-0.0043183
3-216	1.15203	0.771592	0.044478
3-217	1.63354	1.39279	0.0282126
3-219	0.550151	0.895831	0.044478
3-22	0.429775	0.274636	-0.0531146
3-220	-0.172107	0.0261581	-0.0043183
3-221	0.189022	-0.595037	-0.0043183
3-222	1.06631	0.842759	0.00721466
3-223	1.51316	0.274636	0.00529374
3-224	1.75056	1.26835	-0.0258541
3-228	1.39279	1.02007	-0.0531146
3-229	1.15203	0.647353	-0.0368492
3-23	-0.0284848	-0.859609	0.00721466
3-230	-1.25549	-1.71319	-0.0531146
3-231	1.15203	0.771592	-0.0205837
3-232	0.309398	0.0261581	0.158336
3-235	0.792614	-0.292153	0.0402834
3-236	-0.364613	-1.55472	-0.00984624
3-237	-1.94438	-2.42011	-0.00931973
3-238	-2.09813	-2.0859	0.0119471
3-239	-1.80753	-2.56198	-0.00931973
3-24	-1.97775	-2.21014	-0.0205837
3-240	-0.41286	0.0261581	-0.0043183
3-241	1.23343	1.78962	0.0218281
3-242	1.20316	0.700895	-0.0258541
3-243	1.63354	1.41021	0.0568178
3-26	-1.61662	-1.34047	0.0119471
3-27	0.309398	0.417167	0.023749
3-28	0.309398	0.398875	-0.0531146
3-3	-0.894365	-0.859609	0.00721466
3-30	-1.13512	-0.22232	0.0607435
3-31	-1.37587	-0.967753	-0.0043183
3-32	0.929464	0.417167	0.0733522
3-34	0.790904	0.647353	0.0119471
3-35	1.15203	0.647353	-0.0043183
3-36	0.550151	-0.150289	-0.00931973
3-37	-1.61662	-1.09199	0.0770089
3-39	0.108365	-0.292153	0.023749
3-4	-0.41286	-0.0980808	0.0448497
3-40	0.189022	0.150397	-0.0693801
3-42	-1.25549	-1.34047	-0.0368492
3-43	-0.292484	-0.346559	0.0932744
3-44	-1.01474	-1.46471	-0.0205837
3-45	-0.773989	-0.575881	-0.0423885
3-46	0.0686455	-0.346559	-0.0856455
3-47	-1.97775	-1.56893	-0.00931973
3-48	-1.80753	-2.13638	-0.0258541
3-49	0.0686455	0.0261581	-0.0368492
3-5	1.03166	-0.00842491	-0.0423885
3-50	-0.653613	-1.34047	-0.0205837
3-51	1.39279	1.51703	-0.0531146
3-52	-0.439034	-1.00147	-0.0589229
3-53	-0.773989	-0.843514	-0.0693801
3-54	-1.80753	-1.85266	-0.0258541
3-55	-1.80753	-2.27825	-0.00931973
3-56	-0.533236	-0.346559	-0.0043183
3-59	0.108365	-0.292153	-0.00931973
3-6	-0.533236	-0.719275	0.0119471
3-60	-0.172107	-0.434017	-0.0423885
3-61	-1.53383	-1.00147	0.0402834
3-62	-1.85738	-2.21014	0.0932744
3-63	-1.13512	-0.470798	0.0282126
3-65	0.309398	0.274636	0.0932744
3-66	-0.292484	-0.470798	0.0770089
3-67	-1.01474	-0.967753	-0.0531146
3-68	-0.172107	-0.22232	-0.0693801
3-7	1.03166	1.39279	-0.0205837
3-70	1.06631	0.842759	-0.0589229
3-71	-0.0517309	-1.2852	0.023749
3-72	-0.653613	-0.470798	-0.0368492
3-74	-0.773989	-0.0980808	0.0282126
3-76	0.189022	1.26855	0.0944529
3-78	-1.13512	-1.21623	-0.0693801
3-80	0.670527	-0.346559	0.0383625
3-81	-0.292484	-0.22232	-0.0531146
3-82	-0.165335	-0.150289	-0.0258541
3-83	-0.292484	-0.22232	-0.0205837
3-84	-0.575884	-0.717745	0.0568178
3-85	0.189022	0.150397	-0.0693801
3-86	0.655764	0.275303	0.0898866
3-87	-0.0517309	0.150397	-0.0043183
3-89	-2.33888	-2.21014	0.0282126
3-9	-1.12328	-2.56198	0.0402834
3-90	-0.894365	-0.346559	0.044478
3-91	0.790904	0.398875	-0.0531146
3-92	0.382065	-0.434017	0.00721466
3-93	-0.0517309	-0.346559	-0.0368492
3-94	0.309398	-0.346559	-0.0531146
3-95	-0.533236	-0.719275	-0.0856455
3-96	0.790904	0.150397	0.10954
3-97	-0.0517309	0.274636	-0.0205837
3-99	-1.49625	-2.58286	0.0282126
5-101	-1.01474	-1.34047	-0.0368492
5-102	-0.172107	-0.595037	-0.0205837
5-103	-0.653613	-1.09199	-0.0531146
5-104	0.189022	0.150397	-0.0043183
5-106	-0.0517309	-0.0980808	-0.0043183
5-107	-1.25549	-0.843514	0.0607435
5-108	-1.85738	-2.0859	-0.0205837
5-11	-1.13512	-1.34047	0.0119471
5-110	-1.85738	-1.71319	0.0607435
5-111	0.189022	0.0261581	-0.0205837
5-113	0.670527	0.274636	-0.0531146
5-114	-1.61662	-2.0859	-0.0205837
5-115	-0.292484	0.0261581	0.0770089
5-116	-2.82039	-2.83134	0.0119471
5-117	0.550151	-0.0980808	-0.0531146
5-118	-1.25549	-1.09199	0.0607435
5-119	-0.172107	-0.0980808	0.0119471
5-121	0.550151	0.771592	-0.0043183
5-122	-0.773989	-1.21623	-0.0205837
5-123	0.309398	0.274636	-0.0043183
5-124	-0.172107	-0.0980808	0.044478
5-125	-0.773989	-0.843514	-0.0043183
5-126	-0.41286	-0.719275	-0.0368492
5-127	-0.682472	-0.763932	0.0218281
5-128	-2.57963	-3.45253	0.0607435
5-129	NA	NA	NA
5-13	-1.97775	-2.33438	-0.0043183
5-130	0.790904	0.398875	-0.0205837
5-14	-1.13512	-1.34047	0.0119471
5-140	-0.292484	-0.595037	-0.0368492
5-141	1.63354	1.64126	-0.0043183
5-142	1.06631	1.12649	-0.0258541
5-143	1.88741	2.11953	-0.00931973
5-144	1.15203	1.39279	0.0282126
5-15	0.189022	-0.0980808	-0.0368492
5-150	-0.172107	-0.470798	-0.0368492
5-152	1.99467	1.22216	-0.0443094
5-153	0.319636	0.406503	0.0448497
5-154	0.550151	0.150397	-0.0205837
5-157	1.27241	1.02007	-0.0368492
5-158	0.91128	0.796572	-0.027775
5-16	1.87429	1.7655	-0.0205837
5-162	1.27241	1.51703	-0.0043183
5-163	1.15203	0.895831	-0.0043183
5-164	0.518915	1.14431	-0.0258541
5-165	1.88741	2.51094	-0.00931973
5-167	1.34001	1.36403	0.000369831
5-169	-0.533236	-0.470798	0.044478
5-17	-1.97775	-2.45862	0.0119471
5-170	1.61371	2.26246	-0.00931973
5-171	NA	1.04895	NA
5-173	-0.501463	-0.870273	-0.0378222
5-174	-0.986434	-0.346559	0.0171822
5-175	-0.533236	-1.04766	0.0218281
5-176	0.91128	0.647353	-0.0043183
5-177	1.06631	1.14431	-0.0164425
5-178	-0.0351335	-0.451325	0.0218253
5-181	0.189022	-0.905796	-0.0112406
5-182	0.456486	0.122775	-0.0378222
5-184	-1.04886	-1.93917	0.00501291
5-186	-2.09813	-2.7071	-0.0368492
5-187	NA	NA	NA
5-190	-1.09302	-1.33139	-0.027775
5-191	1.27241	0.37098	0.00529374
5-192	-0.292484	-0.0980808	0.0282126
5-194	-0.172107	-0.0980808	0.0119471
5-195	1.87429	0.654708	-0.0112406
5-196	0.275477	0.0872518	0.00529374
5-197	1.15203	0.895831	-0.0368492
5-2	0.670527	0.523114	-0.0531146
5-200	-0.533236	-1.04766	0.00529374
5-201	1.55129	1.54141	-0.0531146
5-203	0.91128	-0.196476	-0.027775
5-204	0.91128	0.523114	-0.0531146
5-207	0.822876	0.512844	-0.0443094
5-208	1.19818	NA	0.0171822
5-21	-2.09813	-2.0859	0.044478
5-212	-0.0517309	0.0261581	-0.0205837
5-213	0.867036	0.832095	-0.00475342
5-216	0.881088	NA	NA
5-217	NA	NA	NA
5-218	0.881088	0.759713	-0.043471
5-219	0.189022	-0.0980808	-0.0043183
5-22	-0.894365	-0.967753	-0.0043183
5-220	0.309398	0.647353	0.044478
5-221	-0.172107	0.398875	0.0770089
5-222	0.309398	0.0261581	0.0282126
5-223	1.51316	1.7655	0.0282126
5-224	0.309398	0.274636	-0.0043183
5-231	-0.41286	-0.595037	-0.0205837
5-234	-1.09302	-1.04766	0.0383625
5-237	-0.0909131	-0.0190889	0.011781
5-238	-1.49625	-1.21623	0.044478
5-239	1.99467	1.7655	0.0282126
5-24	-0.773989	0.647353	-0.00475342
5-240	1.51528	NA	NA
5-241	0.550151	0.398875	-0.0205837
5-242	0.91128	0.398875	-0.0693801
5-243	-0.292484	-0.22232	0.044478
5-244	0.722541	NA	NA
5-245	-1.13512	-1.58895	-0.0531146
5-246	0.138627	-0.0546121	0.00529374
5-247	-0.894365	-1.09199	-0.0205837
5-250	-0.773989	-1.09199	-0.0368492
5-251	0.670527	-0.622068	0.00529374
5-252	1.75391	1.51703	-0.0693801
5-253	0.429775	0.150397	-0.0368492
5-254	1.15203	0.771592	-0.0531146
5-255	1.03166	0.895831	-0.0531146
5-256	1.03166	2.3867	0.10954
5-257	1.75056	1.37958	0.0171822
5-258	0.429775	-0.196476	-0.0112406
5-259	1.51316	0.654708	0.0383625
5-26	-2.09813	-0.346559	0.0119471
5-260	2.23542	2.13822	-0.0531146
15-261	1.03166	0.647353	-0.0531146
5-262	-0.408772	-0.33834	0.0383625
5-27	0.108365	1.39279	0.0568178
5-28	-0.653613	-0.843514	-0.0205837
5-29	0.91128	0.771592	-0.0205837
5-3	-1.01474	-0.0980808	0.0607435
5-32	-1.01474	-0.967753	0.0119471
5-33	0.189022	0.274636	0.0119471
5-35	-0.653613	-1.09199	-0.0205837
5-36	-0.172107	-0.719275	-0.0693801
5-37	-1.25549	-1.33139	0.00529374
5-4	-0.533236	-0.843514	-0.0368492
5-41	0.91128	0.647353	-0.0043183
5-43	-1.13512	-1.34047	0.0119471
5-44	1.63354	0.938436	0.00529374
5-45	0.429775	-0.33834	0.00529374
5-46	-0.172107	-0.595037	-0.0531146
5-48	-0.172107	-0.0980808	0.0119471
5-49	-1.49625	-1.21623	0.044478
5-5	0.429775	-0.0980808	-0.0693801
5-50	-0.292484	0.150397	-0.0043183
5-51	0.91128	0.0872518	0.00529374
5-53	0.189022	-0.0980808	-0.0368492
5-56	-0.41286	-0.843514	-0.0531146
5-59	-1.59626	-1.57959	0.0448497
5-6	0.189022	-0.346559	-0.0693801
5-60	1.03166	0.523114	-0.0368492
5-61	-0.653613	-0.595037	0.044478
5-62	1.75391	1.26855	-0.0368492
5-63	-1.737	-1.58895	0.0282126
5-64	0.959726	0.938436	-0.0112406
5-68	1.99467	2.01398	0.0282126
5-69	1.87429	1.7655	-0.0205837
5-7	0.550151	-0.0980808	-0.0531146
5-70	-0.956172	-1.33139	0.0218281
5-71	-2.33888	-2.95558	-0.0368492
5-72	-1.01474	-1.21623	-0.0205837
5-73	-0.653613	-0.22232	0.0932744
5-74	-1.01474	-0.905796	0.0548969
5-75	-0.0517309	0.0261581	0.0119471
5-76	-0.773989	-0.470798	0.044478
5-80	0.00177738	-0.33834	-0.0112406
5-84	-0.292484	-0.0980808	0.0282126
5-85	0.550151	0.523114	-0.0043183
5-86	-0.956172	-1.33139	-0.0112406
5-87	-1.85738	-1.96166	-0.0043183
5-91	0.91128	0.647353	-0.0368492
5-92	0.00177738	-0.33834	-0.0112406
5-93	-0.292484	-0.470798	-0.0205837
5-94	-0.0517309	-0.0980808	-0.0043183
5-95	-0.533236	-0.719275	-0.0531146
5-96	0.790904	0.150397	0.044478
